# Supplementary material for: The lipid flippase MoNeo1 mediates vesicle trafficking and pathogenicity in Magnaporthe oryzae
Source: Stress Biol. 2026 Apr 13;6(1):28. doi: 10.1007/s44154-026-00305-5 (PMC13076854; doi:10.1007/s44154-026-00305-5)
Supplement: Supplementary file 2 — Supplementary Material 2. [file 44154_2026_305_MOESM2_ESM.xlsx]

## Sheet: Sheet1
Accession	Description	Coverage [%]	# Peptides
MGG_05155T0	MGG_05155 | Magnaporthe oryzae 70-15 adenosylhomocysteinase (450 aa)	15	6
MGG_05480T0	MGG_05480 | Magnaporthe oryzae 70-15 succinyl-CoA ligase subunit alpha (334 aa)	15	6
MGG_16258T0	MGG_16258 | Magnaporthe oryzae 70-15 hypothetical protein (82 aa)	15	6
MGG_07209T0	MGG_07209 | Magnaporthe oryzae 70-15 signal sequence receptor alpha chain (268 aa)	15	6
MGG_03512T0	MGG_03512 | Magnaporthe oryzae 70-15 26S proteasome non-ATPase regulatory subunit 8 (292 aa)	15	6
MGG_00546T0	MGG_00546 | Magnaporthe oryzae 70-15 60S ribosomal protein L44 (107 aa)	15	6
MGG_02713T0	MGG_02713 | Magnaporthe oryzae 70-15 nascent polypeptide-associated complex subunit beta (173 aa)	15	6
MGG_12614T0	MGG_12614 | Magnaporthe oryzae 70-15 hypothetical protein (126 aa)	15	1
MGG_11513T0	MGG_11513 | Magnaporthe oryzae 70-15 heat shock protein SSB1 (615 aa)	16	6
MGG_01742T0	MGG_01742 | Magnaporthe oryzae 70-15 elongation factor 2 (845 aa)	16	6
MGG_07202T0	MGG_07202 | Magnaporthe oryzae 70-15 citrate synthase (474 aa)	16	6
MGG_16230T0	MGG_16230 | Magnaporthe oryzae 70-15 succinyl-CoA ligase subunit beta (447 aa)	16	6
MGG_05449T0	MGG_05449 | Magnaporthe oryzae 70-15 60S ribosomal protein L16 (203 aa)	16	6
MGG_12868T0	MGG_12868 | Magnaporthe oryzae 70-15 enoyl-CoA hydratase (292 aa)	16	6
MGG_08164T0	MGG_08164 | Magnaporthe oryzae 70-15 protein disulfide-isomerase erp38 (372 aa)	16	6
MGG_09886T0	MGG_09886 | Magnaporthe oryzae 70-15 prohibitin-2 (304 aa)	16	6
MGG_01185T0	MGG_01185 | Magnaporthe oryzae 70-15 GTP-binding protein ypt5 (222 aa)	16	6
MGG_09396T0	MGG_09396 | Magnaporthe oryzae 70-15 HET-C2 protein (207 aa)	16	6
MGG_06044T0	MGG_06044 | Magnaporthe oryzae 70-15 ubiquitin-60S ribosomal protein L40 (129 aa)	16	6
MGG_09916T0	MGG_09916 | Magnaporthe oryzae 70-15 ATP synthase subunit gamma (303 aa)	17	4
MGG_09499T0	MGG_09499 | Magnaporthe oryzae 70-15 Ras-2 (242 aa)	17	4
MGG_16630T0	MGG_16630 | Magnaporthe oryzae 70-15 3-hydroxybutyryl-CoA dehydrogenase (320 aa)	17	4
MGG_06962T0	MGG_06962 | Magnaporthe oryzae 70-15 GTP-binding protein ypt1 (203 aa)	17	4
MGG_03188T0	MGG_03188 | Magnaporthe oryzae 70-15 cytochrome c oxidase polypeptide 5 (168 aa)	17	4
MGG_05248T0	MGG_05248 | Magnaporthe oryzae 70-15 60S ribosomal protein L32 (132 aa)	17	4
MGG_02770T0	MGG_02770 | Magnaporthe oryzae 70-15 V-type proton ATPase subunit E (231 aa)	17	4
MGG_06135T0	MGG_06135 | Magnaporthe oryzae 70-15 GTP-binding protein ypt2 (207 aa)	17	4
MGG_01484T0	MGG_01484 | Magnaporthe oryzae 70-15 hypothetical protein (232 aa)	17	1
MGG_08140T0	MGG_08140 | Magnaporthe oryzae 70-15 AdoMet-dependent rRNA methyltransferase SPB1 (866 aa)	18	12
MGG_06530T0	MGG_06530 | Magnaporthe oryzae 70-15 aspartate aminotransferase (406 aa)	18	12
MGG_02953T0	MGG_02953 | Magnaporthe oryzae 70-15 60S ribosomal protein L21-B (161 aa)	18	12
MGG_03914T0	MGG_03914 | Magnaporthe oryzae 70-15 hypothetical protein (295 aa)	18	12
MGG_04545T0	MGG_04545 | Magnaporthe oryzae 70-15 cytochrome c peroxidase (363 aa)	18	12
MGG_06875T0	MGG_06875 | Magnaporthe oryzae 70-15 hypothetical protein (106 aa)	18	12
MGG_00444T0	MGG_00444 | Magnaporthe oryzae 70-15 hypothetical protein (282 aa)	18	12
MGG_08838T0	MGG_08838 | Magnaporthe oryzae 70-15 hypothetical protein (119 aa)	18	12
MGG_00488T0	MGG_00488 | Magnaporthe oryzae 70-15 hypothetical protein (256 aa)	18	12
MGG_04741T0	MGG_04741 | Magnaporthe oryzae 70-15 small nuclear ribonucleoprotein Sm D1 (126 aa)	18	12
MGG_04476T0	MGG_04476 | Magnaporthe oryzae 70-15 FK506-binding protein 4 (486 aa)	19	8
MGG_08622T0	MGG_08622 | Magnaporthe oryzae 70-15 nucleoside diphosphate kinase (238 aa)	19	8
MGG_10195T0	MGG_10195 | Magnaporthe oryzae 70-15 serine/threonine-protein phosphatase PP1 (310 aa)	19	8
MGG_03636T0	MGG_03636 | Magnaporthe oryzae 70-15 pre-mRNA-splicing factor 38A (273 aa)	19	8
MGG_00848T0	MGG_00848 | Magnaporthe oryzae 70-15 hypothetical protein (134 aa)	19	8
MGG_09309T0	MGG_09309 | Magnaporthe oryzae 70-15 ER-derived vesicles protein ERV29 (241 aa)	19	2
MGG_02378T0	MGG_02378 | Magnaporthe oryzae 70-15 glutamate decarboxylase (518 aa)	20	10
MGG_10447T0	MGG_10447 | Magnaporthe oryzae 70-15 peptidyl-prolyl cis-trans isomerase (216 aa)	20	10
MGG_04197T0	MGG_04197 | Magnaporthe oryzae 70-15 hypothetical protein (325 aa)	20	10
MGG_04977T0	MGG_04977 | Magnaporthe oryzae 70-15 60S ribosomal protein L39 (52 aa)	20	10
MGG_16862T0	MGG_16862 | Magnaporthe oryzae 70-15 hypothetical protein (247 aa)	20	10
MGG_03644T0	MGG_03644 | Magnaporthe oryzae 70-15 hypothetical protein (145 aa)	20	10
MGG_02392T0	MGG_02392 | Magnaporthe oryzae 70-15 40S ribosomal protein S30 (64 aa)	21	4
MGG_04752T0	MGG_04752 | Magnaporthe oryzae 70-15 ATP synthase subunit 4 (247 aa)	21	4
MGG_12127T0	MGG_12127 | Magnaporthe oryzae 70-15 YOP1 (171 aa)	21	4
MGG_04310T0	MGG_04310 | Magnaporthe oryzae 70-15 54S ribosomal protein L6 (285 aa)	21	4
MGG_01569T0	MGG_01569 | Magnaporthe oryzae 70-15 minor allergen Alt a 7 (205 aa)	21	4
MGG_15736T0	MGG_15736 | Magnaporthe oryzae 70-15 diphthamide biosynthesis protein 4 (168 aa)	21	4
MGG_04607T0	MGG_04607 | Magnaporthe oryzae 70-15 ornithine cyclodeaminase/mu-crystallin family protein (494 aa)	22	9
MGG_04719T0	MGG_04719 | Magnaporthe oryzae 70-15 guanine nucleotide-binding protein subunit beta-like protein (317 aa)	22	9
MGG_07048T0	MGG_07048 | Magnaporthe oryzae 70-15 60S ribosomal protein L5 (303 aa)	22	9
MGG_17430T0	MGG_17430 | Magnaporthe oryzae 70-15 hypothetical protein (245 aa)	22	9
MGG_17062T0	MGG_17062 | Magnaporthe oryzae 70-15 hypothetical protein (218 aa)	22	9
MGG_04135T0	MGG_04135 | Magnaporthe oryzae 70-15 mitochondrial F1F0 ATP synthase subunit F (102 aa)	22	9
MGG_04614T0	MGG_04614 | Magnaporthe oryzae 70-15 hypothetical protein (87 aa)	22	9
MGG_07752T0	MGG_07752 | Magnaporthe oryzae 70-15 ATP synthase subunit alpha (552 aa)	23	12
MGG_02624T0	MGG_02624 | Magnaporthe oryzae 70-15 transaldolase (325 aa)	23	12
MGG_10522T0	MGG_10522 | Magnaporthe oryzae 70-15 hypothetical protein (401 aa)	23	12
MGG_07529T0	MGG_07529 | Magnaporthe oryzae 70-15 60S ribosomal subunit assembly/export protein LOC1 (200 aa)	23	12
MGG_14717T0	MGG_14717 | Magnaporthe oryzae 70-15 hypothetical protein (310 aa)	23	12
MGG_05296T0	MGG_05296 | Magnaporthe oryzae 70-15 60S ribosomal protein L34-B (117 aa)	23	12
MGG_04136T0	MGG_04136 | Magnaporthe oryzae 70-15 hypothetical protein (208 aa)	23	12
MGG_07929T0	MGG_07929 | Magnaporthe oryzae 70-15 40S ribosomal protein S26E (120 aa)	23	12
MGG_09458T0	MGG_09458 | Magnaporthe oryzae 70-15 GTP cyclohydrolase 1 (311 aa)	24	7
MGG_07753T0	MGG_07753 | Magnaporthe oryzae 70-15 60S ribosomal protein L11 (174 aa)	24	7
MGG_00207T0	MGG_00207 | Magnaporthe oryzae 70-15 hypothetical protein (206 aa)	24	7
MGG_04400T0	MGG_04400 | Magnaporthe oryzae 70-15 ATP-dependent RNA helicase eIF4A (397 aa)	25	8
MGG_02711T0	MGG_02711 | Magnaporthe oryzae 70-15 hypothetical protein (159 aa)	25	8
MGG_15739T0	MGG_15739 | Magnaporthe oryzae 70-15 inorganic pyrophosphatase (291 aa)	25	8
MGG_06936T0	MGG_06936 | Magnaporthe oryzae 70-15 elongation factor 1-gamma (413 aa)	26	8
MGG_09927T0	MGG_09927 | Magnaporthe oryzae 70-15 60S ribosomal protein L33-B (110 aa)	26	8
MGG_03372T0	MGG_03372 | Magnaporthe oryzae 70-15 40S ribosomal protein S20 (117 aa)	26	8
MGG_01706T0	MGG_01706 | Magnaporthe oryzae 70-15 hypothetical protein (77 aa)	26	8
MGG_05063T0	MGG_05063 | Magnaporthe oryzae 70-15 phosphoglycerate kinase (475 aa)	27	11
MGG_15774T0	MGG_15774 | Magnaporthe oryzae 70-15 ketol-acid reductoisomerase (401 aa)	27	11
MGG_01995T0	MGG_01995 | Magnaporthe oryzae 70-15 isocitrate dehydrogenase subunit 1 (387 aa)	28	8
MGG_13782T0	MGG_13782 | Magnaporthe oryzae 70-15 60S ribosomal protein L19 (191 aa)	28	8
MGG_04467T0	MGG_04467 | Magnaporthe oryzae 70-15 60S acidic ribosomal protein P0 (314 aa)	28	8
MGG_02620T0	MGG_02620 | Magnaporthe oryzae 70-15 60S ribosomal protein L37 (95 aa)	28	8
MGG_06460T0	MGG_06460 | Magnaporthe oryzae 70-15 hypothetical protein (255 aa)	28	8
MGG_09253T0	MGG_09253 | Magnaporthe oryzae 70-15 H/ACA ribonucleoprotein complex subunit 3 (68 aa)	28	8
MGG_04612T0	MGG_04612 | Magnaporthe oryzae 70-15 60S ribosomal protein L8-B (262 aa)	29	11
MGG_16149T0	MGG_16149 | Magnaporthe oryzae 70-15 ADP,ATP carrier protein (316 aa)	29	11
MGG_07915T0	MGG_07915 | Magnaporthe oryzae 70-15 hypothetical protein (515 aa)	29	11
MGG_10607T0	MGG_10607 | Magnaporthe oryzae 70-15 enolase (439 aa)	29	11
MGG_05237T0	MGG_05237 | Magnaporthe oryzae 70-15 60S ribosomal protein L7 (249 aa)	29	11
MGG_04484T0	MGG_04484 | Magnaporthe oryzae 70-15 60S ribosomal protein L18 (185 aa)	29	11
MGG_06362T0	MGG_06362 | Magnaporthe oryzae 70-15 small COPII coat GTPase (190 aa)	29	11
MGG_03227T0	MGG_03227 | Magnaporthe oryzae 70-15 hypothetical protein (74 aa)	29	11
MGG_03193T0	MGG_03193 | Magnaporthe oryzae 70-15 60S ribosomal protein L3 (393 aa)	30	12
MGG_07176T0	MGG_07176 | Magnaporthe oryzae 70-15 GTP-binding protein rhoA (194 aa)	30	12
MGG_05026T0	MGG_05026 | Magnaporthe oryzae 70-15 40S ribosomal protein S19 (153 aa)	30	12
MGG_13645T0	MGG_13645 | Magnaporthe oryzae 70-15 50S ribosomal protein L13e (203 aa)	31	5
MGG_01588T0	MGG_01588 | Magnaporthe oryzae 70-15 14-3-3 family protein (273 aa)	31	5
MGG_04489T0	MGG_04489 | Magnaporthe oryzae 70-15 non-histone chromosomal protein 6 (102 aa)	31	5
MGG_13474T0	MGG_13474 | Magnaporthe oryzae 70-15 eukaryotic translation initiation factor eIF-1 (116 aa)	31	5
MGG_13775T0	MGG_13775 | Magnaporthe oryzae 70-15 hypothetical protein (66 aa)	31	5
MGG_03185T0	MGG_03185 | Magnaporthe oryzae 70-15 ATP synthase subunit beta (515 aa)	32	11
MGG_07594T0	MGG_07594 | Magnaporthe oryzae 70-15 hypothetical protein (270 aa)	32	11
MGG_08163T0	MGG_08163 | Magnaporthe oryzae 70-15 30S ribosomal protein S14p/S29e (57 aa)	32	11
MGG_13200T0	MGG_13200 | Magnaporthe oryzae 70-15 eukaryotic translation initiation factor 2 subunit alpha (311 aa)	33	7
MGG_09194T0	MGG_09194 | Magnaporthe oryzae 70-15 60S ribosomal protein L17 (187 aa)	33	7
MGG_03578T0	MGG_03578 | Magnaporthe oryzae 70-15 histone H2B (138 aa)	33	7
MGG_04455T0	MGG_04455 | Magnaporthe oryzae 70-15 60S ribosomal protein L35 (126 aa)	34	6
MGG_00153T0	MGG_00153 | Magnaporthe oryzae 70-15 sphingolipid long chain base-responsive protein LSP1 (362 aa)	34	6
MGG_03577T0	MGG_03577 | Magnaporthe oryzae 70-15 histone H2A (137 aa)	34	6
MGG_16629T0	MGG_16629 | Magnaporthe oryzae 70-15 hypothetical protein (92 aa)	34	6
MGG_01592T0	MGG_01592 | Magnaporthe oryzae 70-15 eukaryotic translation initiation factor 2 subunit gamma (514 aa)	35	13
MGG_13806T0	MGG_13806 | Magnaporthe oryzae 70-15 14-3-3 family protein (279 aa)	35	13
MGG_03136T0	MGG_03136 | Magnaporthe oryzae 70-15 60S ribosomal protein L10 (220 aa)	35	13
MGG_06658T0	MGG_06658 | Magnaporthe oryzae 70-15 40S ribosomal protein S5 (215 aa)	36	11
MGG_11776T0	MGG_11776 | Magnaporthe oryzae 70-15 40S ribosomal protein S0 (288 aa)	36	11
MGG_02370T0	MGG_02370 | Magnaporthe oryzae 70-15 mitochondrial phosphate carrier protein (310 aa)	36	11
MGG_10185T0	MGG_10185 | Magnaporthe oryzae 70-15 60S ribosomal protein L23a (158 aa)	36	11
MGG_03572T0	MGG_03572 | Magnaporthe oryzae 70-15 hypothetical protein (128 aa)	36	11
MGG_03556T0	MGG_03556 | Magnaporthe oryzae 70-15 H/ACA ribonucleoprotein complex subunit 1 (217 aa)	37	6
MGG_00432T0	MGG_00432 | Magnaporthe oryzae 70-15 hypothetical protein (175 aa)	37	6
MGG_03554T0	MGG_03554 | Magnaporthe oryzae 70-15 60S ribosomal protein L36 (110 aa)	37	6
MGG_09894T0	MGG_09894 | Magnaporthe oryzae 70-15 40S ribosomal protein S28 (69 aa)	37	6
MGG_06003T0	MGG_06003 | Magnaporthe oryzae 70-15 hypothetical protein (114 aa)	37	6
MGG_09367T0	MGG_09367 | Magnaporthe oryzae 70-15 malate dehydrogenase (337 aa)	38	10
MGG_06721T0	MGG_06721 | Magnaporthe oryzae 70-15 60S ribosomal protein L28 (151 aa)	38	10
MGG_03164T0	MGG_03164 | Magnaporthe oryzae 70-15 cofilin (153 aa)	38	10
MGG_00175T0	MGG_00175 | Magnaporthe oryzae 70-15 6-phosphogluconate dehydrogenase (493 aa)	39	14
MGG_01113T0	MGG_01113 | Magnaporthe oryzae 70-15 40S ribosomal protein S10-A (171 aa)	39	14
MGG_00789T0	MGG_00789 | Magnaporthe oryzae 70-15 eukaryotic translation initiation factor 2 beta subunit (321 aa)	39	14
MGG_04696T0	MGG_04696 | Magnaporthe oryzae 70-15 60S ribosomal protein L10a (218 aa)	39	14
MGG_05999T0	MGG_05999 | Magnaporthe oryzae 70-15 H/ACA ribonucleoprotein complex subunit 2 (254 aa)	40	13
MGG_11785T0	MGG_11785 | Magnaporthe oryzae 70-15 60S ribosomal protein L15 (204 aa)	40	13
MGG_01066T0	MGG_01066 | Magnaporthe oryzae 70-15 40S ribosomal protein S23 (146 aa)	40	13
MGG_08834T0	MGG_08834 | Magnaporthe oryzae 70-15 ribosomal protein L28e (152 aa)	40	13
MGG_03135T0	MGG_03135 | Magnaporthe oryzae 70-15 60S ribosomal protein L30 (108 aa)	40	13
MGG_04104T0	MGG_04104 | Magnaporthe oryzae 70-15 60S ribosomal protein L22 (126 aa)	41	8
MGG_16204T0	MGG_16204 | Magnaporthe oryzae 70-15 60S ribosomal protein L12 (166 aa)	41	8
MGG_06269T0	MGG_06269 | Magnaporthe oryzae 70-15 60S ribosomal protein L2 (255 aa)	42	9
MGG_01160T0	MGG_01160 | Magnaporthe oryzae 70-15 histone H4 (104 aa)	42	9
MGG_16248T0	MGG_16248 | Magnaporthe oryzae 70-15 30S ribosomal protein S5 (266 aa)	43	12
MGG_07697T0	MGG_07697 | Magnaporthe oryzae 70-15 superoxide dismutase (214 aa)	43	12
MGG_08835T0	MGG_08835 | Magnaporthe oryzae 70-15 malate dehydrogenase (331 aa)	44	8
MGG_10370T0	MGG_10370 | Magnaporthe oryzae 70-15 40S ribosomal protein S15 (154 aa)	45	6
MGG_03982T0	MGG_03982 | Magnaporthe oryzae 70-15 actin (376 aa)	45	6
MGG_04026T0	MGG_04026 | Magnaporthe oryzae 70-15 hypothetical protein (294 aa)	45	6
MGG_04444T0	MGG_04444 | Magnaporthe oryzae 70-15 60S ribosomal protein L6-B (203 aa)	45	6
MGG_10680T0	MGG_10680 | Magnaporthe oryzae 70-15 40S ribosomal protein S24 (136 aa)	46	9
MGG_03965T0	MGG_03965 | Magnaporthe oryzae 70-15 60S ribosomal protein L26 (138 aa)	46	9
MGG_00968T0	MGG_00968 | Magnaporthe oryzae 70-15 mitochondrial outer membrane protein porin (284 aa)	46	9
MGG_06952T0	MGG_06952 | Magnaporthe oryzae 70-15 ribosomal protein L38e (82 aa)	47	6
MGG_03251T0	MGG_03251 | Magnaporthe oryzae 70-15 40S ribosomal protein S8 (203 aa)	47	6
MGG_02952T0	MGG_02952 | Magnaporthe oryzae 70-15 40S ribosomal protein S9 (192 aa)	47	6
MGG_04921T0	MGG_04921 | Magnaporthe oryzae 70-15 60S ribosomal protein L23 (140 aa)	47	6
MGG_18003T0	MGG_18003 | Magnaporthe oryzae 70-15 ATP synthase subunit D (174 aa)	47	6
MGG_00221T0	MGG_00221 | Magnaporthe oryzae 70-15 40S ribosomal protein S7 (204 aa)	48	11
MGG_05661T0	MGG_05661 | Magnaporthe oryzae 70-15 40S ribosomal protein S18 (157 aa)	49	10
MGG_02659T0	MGG_02659 | Magnaporthe oryzae 70-15 60S ribosomal protein L14 (147 aa)	49	10
MGG_03680T0	MGG_03680 | Magnaporthe oryzae 70-15 40S ribosomal protein S11 (162 aa)	49	10
MGG_06479T0	MGG_06479 | Magnaporthe oryzae 70-15 40S ribosomal protein S22 (131 aa)	49	10
MGG_03236T0	MGG_03236 | Magnaporthe oryzae 70-15 40S ribosomal protein S6-B (240 aa)	51	16
MGG_06693T0	MGG_06693 | Magnaporthe oryzae 70-15 60S ribosomal protein L27-A (136 aa)	51	16
MGG_03653T0	MGG_03653 | Magnaporthe oryzae 70-15 60S ribosomal protein L20 (175 aa)	52	10
MGG_08905T0	MGG_08905 | Magnaporthe oryzae 70-15 triosephosphate isomerase (251 aa)	52	10
MGG_12892T0	MGG_12892 | Magnaporthe oryzae 70-15 40S ribosomal protein S16 (145 aa)	52	10
MGG_06571T0	MGG_06571 | Magnaporthe oryzae 70-15 60S ribosomal protein L43 (93 aa)	52	10
MGG_09952T0	MGG_09952 | Magnaporthe oryzae 70-15 GTP-binding nuclear protein GSP1/Ran (217 aa)	52	10
MGG_07518T0	MGG_07518 | Magnaporthe oryzae 70-15 centromere/microtubule-binding protein cbf5 (486 aa)	54	28
MGG_03641T0	MGG_03641 | Magnaporthe oryzae 70-15 elongation factor 1-alpha (474 aa)	54	28
MGG_04114T0	MGG_04114 | Magnaporthe oryzae 70-15 40S ribosomal protein S17 (149 aa)	56	9
MGG_03727T0	MGG_03727 | Magnaporthe oryzae 70-15 50S ribosomal protein L31e (125 aa)	56	9
MGG_00349T0	MGG_00349 | Magnaporthe oryzae 70-15 40S ribosomal protein S13 (152 aa)	58	10
MGG_02747T0	MGG_02747 | Magnaporthe oryzae 70-15 40S ribosomal protein S4-A (263 aa)	62	18
MGG_08190T0	MGG_08190 | Magnaporthe oryzae 70-15 60S ribosomal protein L4-A (372 aa)	63	18
MGG_06657T0	MGG_06657 | Magnaporthe oryzae 70-15 40S ribosomal protein S25 (95 aa)	63	18
MGG_01084T0	MGG_01084 | Magnaporthe oryzae 70-15 glyceraldehyde-3-phosphate dehydrogenase (337 aa)	64	18
MGG_09195T0	MGG_09195 | Magnaporthe oryzae 70-15 rRNA 2'-O-methyltransferase fibrillarin (322 aa)	64	18
MGG_05673T0	MGG_05673 | Magnaporthe oryzae 70-15 40S ribosomal protein S3 (263 aa)	65	18
MGG_06919T0	MGG_06919 | Magnaporthe oryzae 70-15 40S ribosomal protein S3aE (257 aa)	68	22
MGG_05238T0	MGG_05238 | Magnaporthe oryzae 70-15 40S ribosomal protein S14 (151 aa)	70	12
MGG_04829T0	MGG_04829 | Magnaporthe oryzae 70-15 60S ribosomal protein L9-A (195 aa)	72	13
